# Supplementary material for: Studying pathogens degrades BLAST-based pathogen identification
Source: Sci Rep. 2023 Apr 3;13:5390. doi: 10.1038/s41598-023-32481-z (PMC10068195; doi:10.1038/s41598-023-32481-z)
Supplement: Supplementary file 1 — Supplementary Information 1. [file 41598_2023_32481_MOESM1_ESM.txt]

> foldon - E. coli T4 foldon
GYIPEAPRDGQAYVRKDGEWVLLSTFL
> TST - Twin streptavidin tag
WSHPQFEKGGGSGGGSGGSAWSHPQFEK
> Secretion peptide
MGILPSPGMPALLSLVSLLSVLLMGCVAETG
> Streptavidin + PreScission protease site
MASWSHPQFEKGALEVLFQGPGY
> ZsGreen
MAQSKHGLTKEMTMKYRMEGCVDGHKFVITGEGIGYPFKGKQAINLCVVEGGPLPFAEDI
LSAAFMYGNRVFTEYPQDIVDYFKNSCPAGYTWDRSFLFEDGAVCICNADITVSVEENCM
YHESKFYGVNFPADGPVMKKMTDNWEPSCEKIIPVPKQGILKGDVSMYLLLKDGGRLRCQ
FDTVYKAKSVPRKMPDWHFIQHKLTREDRSDAKNQKWHLTEHAIASGSALP
> NanoLuc luciferase
MVFTLEDFVGDWRQTAGYNLDQVLEQGGVSSLFQNLGVSVTPIQRIVLSGENGLKIDIHV
IIPYEGLSGDQMGQIEKIFKVVYPVDDHHFKVILHYGTLVIDGVTPNMIDYFGRPYEGIA
VFDGKKITVTGTLWNGNKII DERLINPDGSLLFRVTINGVTGWRLCERILAGS
> GFP fusion protein (5' region)
KMVSKGEELFTGVVPILVELDGDVNGHKFSVSGEGEGDATYGKLTLKFICTTGKLPVPWP
